# Supplementary material for: Exome Sequencing in an ADSHE Family: VUS Identification and Limits
Source: Int J Environ Res Public Health. 2022 Oct 1;19(19):12548. doi: 10.3390/ijerph191912548 (PMC9565017; doi:10.3390/ijerph191912548)
Supplement: Supplementary file 1 [file ijerph-19-12548-s001.zip]

Archive with 1 entries (1 files):
- ijerph-1933317-supplementary.pdf
